# Supplementary material for: Socioeconomic drivers of encephalitis burden in the post-COVID era: a 204-country analysis from global burden of disease study 2021
Source: Front Public Health. 2025 Sep 18;13:1651734. doi: 10.3389/fpubh.2025.1651734 (PMC12488571; doi:10.3389/fpubh.2025.1651734)
Supplement: SUPPLEMENTARY FIGURE S6 — (A) Age-standardized mortality rates of encephalitis for 21 regions by SDI from 1990–2021. The expected values based on the SDI and disease rates at all of the locations are shown as black lines. (B) Age-standardized mortality rates for encephalitis in 204 countries and territories by SDI in 2021. Expected values based on the sociodemographic index and disease rate at all of the locations are shown as black lines. SDI, sociodemographic index. [file Data_Sheet_6.ZIP]

Archive with 27 entries (26 files):
- supplementary/
- supplementary/Figure S1.tif
- supplementary/Figure s10.pdf
- supplementary/Figure S11.tif
- supplementary/Figure S12.tif
- supplementary/Figure S13.pdf
- supplementary/Figure S14.pdf
- supplementary/Figure S15.pdf
- supplementary/Figure S16.pdf
- supplementary/Figure S17.pdf
- supplementary/Figure S18.pdf
- supplementary/Figure S19.pdf
- supplementary/Figure S2.tif
- supplementary/Figure S20.pdf
- supplementary/Figure S21.pdf
- supplementary/Figure S22.pdf
- supplementary/Figure S23.pdf
- supplementary/Figure S24.pdf
- supplementary/Figure S25.pdf
- supplementary/Figure S26.pdf
- supplementary/Figure S3.tif
- supplementary/Figure s4.tif
- supplementary/Figure S5.tif
- supplementary/Figure S6.tif
- supplementary/Figure S7.pdf
- supplementary/Figure S8.pdf
- supplementary/Figure S9.pdf
